# Supplementary material for: Phospholipid-driven conformational switching of HCV NS5A links protein folding to replication membrane remodeling
Source: Sci Adv. 2026 Apr 3;12(14):eaeb8863. doi: 10.1126/sciadv.aeb8863 (PMC13048264; doi:10.1126/sciadv.aeb8863)
Supplement: Supplementary file 2 — Movies S1 and S2 [file sciadv.aeb8863_movies_s1_and_s2.zip]

Archive with 2 entries (2 files):
- sciadv.aeb8863_movie_s1.mp4
- sciadv.aeb8863_movie_s2.mov
